# Supplementary material for: Breeding and Growth Performance of ‘Ningzhi 4’, a New Blackberry Cultivar with High Yield Potential and Good Quality in China
Source: Plants (Basel). 2023 Apr 15;12(8):1661. doi: 10.3390/plants12081661 (PMC10147019; doi:10.3390/plants12081661)
Supplement: Supplementary file 1 [file plants-12-01661-s001.zip]

Archive with 1 entries (1 files):
- plants-2281274-supplementary.pdf
